# Supplementary material for: Blended Learning to Enhance Competencies Among Practicing Pharmacists: A Pre–Post Evaluation of the European Health Professionals’ and the DigitAl Team SkillS Advancement Project in Romania
Source: Pharmacy (Basel). 2026 Apr 24;14(3):64. doi: 10.3390/pharmacy14030064 (PMC13214688; doi:10.3390/pharmacy14030064)
Supplement: Supplementary file 1 [file pharmacy-14-00064-s001.zip]

Archive with 1 entries (1 files):
- pharmacy-4227734-supplementary.pdf
